# Supplementary material for: Influenza A Virus Exacerbates Group A Streptococcus Infection and Thwarts Anti-Bacterial Inflammatory Responses in Murine Macrophages
Source: Pathogens. 2022 Nov 10;11(11):1320. doi: 10.3390/pathogens11111320 (PMC9699311; doi:10.3390/pathogens11111320)
Supplement: Supplementary file 1 [file pathogens-11-01320-s001.zip]

Archive with 1 entries (1 files):
- pathogens-1974211-supplementary.pdf
